# Supplementary material for: Transcriptome Analysis Reveals the Response Mechanism of Digitaria sanguinalis, Arabidopsis thaliana and Poa annua under 4,8-Dihydroxy-1-tetralone Treatment
Source: Plants (Basel). 2023 Jul 22;12(14):2728. doi: 10.3390/plants12142728 (PMC10385526; doi:10.3390/plants12142728)
Supplement: Supplementary file 1 [file plants-12-02728-s001.zip]

Archive with 1 entries (1 files):
- plants-2382127-supplementary.pdf
